# Supplementary material for: Feasibility of thin-slice abdominal CT in overweight patients using a vendor neutral image-based denoising algorithm: Assessment of image noise, contrast, and quality
Source: PLoS One. 2019 Dec 17;14(12):e0226521. doi: 10.1371/journal.pone.0226521 (PMC6917298; doi:10.1371/journal.pone.0226521)
Supplement: S1 Table — (XLSX) [file pone.0226521.s001.xlsx]

## Sheet: data
Gender	Age	Body weight	Height	AIDR 1mm SD								AIDR 1mm CTnumber								AIDR 1mm CNR(aorta)	AIDR 1mm CNR(liver)	AIDR 5mm SD								AIDR 5mm CTnumber								AIDR 5mm CNR (aorta)	AIDR 5mm CNR(liver)	AIDR 1mm+iNoir SD								AIDR 1mm+iNoir CTnumber
				Left lobe of live	anterior segments of the right lobe	posterior segments of the right lobe	Average of the liver	Aorta	Spleen	erector spinae muscle（arterial phase）	erector spinae muscle（portal phase）	Left lobe of live	anterior segments of the right lobe	posterior segments of the right lobe	Average of the liver	Aorta	Spleen	erector spinae muscle（arterial phase）	erector spinae muscle（portal phase）			Left lobe of live	anterior segments of the right lobe	posterior segments of the right lobe	Average of the liver	Aorta	Spleen	erector spinae muscle（arterial phase）	erector spinae muscle（portal phase）	Left lobe of live	anterior segments of the right lobe	posterior segments of the right lobe	Average of the liver	Aorta	Spleen	erector spinae muscle（arterial phase）	erector spinae muscle（portal phase）			Left lobe of live	anterior segments of the right lobe	posterior segments of the right lobe	Average of the liver	Aorta	Spleen	erector spinae muscle（arterial phase）	erector spinae muscle（portal phase）	Left lobe of live	anterior segments of the right lobe
M	62	89.5	176	17.1	16.9	18.5	17.5	25.8	21.6	16	15.3	116.6	120.1	121.4	119.367	367.6	184	51.9	57.7	19.7313	4.0305	9.9	10.1	12	10.6667	17.6	13.4	10.5	9.9	116.5	120.2	121.2	119.3	369.6	175.8	52.5	58.3	30.2	6.16162	11.1	10.9	12.9	11.6333	22.3	15.9	10.7	10.2	116.7	119.8
M	71	70	160	17.9	13.5	15.4	15.6	16.9	16.2	19	21.2	142.1	150	139	143.7	413.2	227.5	58.1	68.4	18.6895	3.55189	10.6	9.9	15.7	12.0667	9.4	10.4	16.3	17.9	140.5	152.4	144.1	145.667	409.2	212.1	56	58.4	21.6687	4.87523	11.4	10.5	22.1	14.6667	10.8	10.4	15.6	18.2	139.1	152.4
M	69	92.9	166	21.6	18.5	18.3	19.4667	51.7	20.1	21.3	20.6	139.5	129.5	130.5	133.167	340	185.4	40.3	52.7	14.0704	3.90615	11.8	10.5	11	11.1	37.5	11.2	15	16.4	137.2	128.3	126.4	130.633	337.1	138.7	47.3	41.7	19.32	5.42276	13.2	11.5	11.1	11.9333	43.7	12.4	15.8	16.2	136	127.6
M	43	112.3	169	19.6	22.4	20.1	20.7	35.9	23.4	24.6	29.3	105	104.2	108.4	105.867	286.4	162.2	59.6	71.6	9.21951	1.16951	13.5	13.8	12	13.1	24.4	12.6	17.5	21.3	106.5	104.4	110.5	107.133	288.8	118.4	59.6	63.4	13.0971	2.05321	15.1	16	13.2	14.7667	25.4	13.3	17.5	20.5	104.8	102.2
M	84	74.3	166	16.2	16.4	17.5	16.7	19	20.9	16.9	17.7	136.2	134	126.6	132.267	411.5	231.5	48.8	58.1	21.4615	4.19021	11.9	10.6	11.4	11.3	12.8	12.9	14.2	13.7	135.8	130.7	124.1	130.2	405.5	187.3	50.2	57.1	25.0211	5.33577	12.7	10.7	13.2	12.2	13.5	12.8	15.5	13.7	134.5	128.2
M	65	70	160	15.6	17.7	18.3	17.2	20.6	18.6	16.2	16.8	111	107.6	100.6	106.4	263.5	143.8	50.6	58.6	13.142	2.84524	8.2	10.2	9.9	9.43333	13.5	10.2	9.5	10.1	109.1	108.1	105.6	107.6	259.8	116.8	56.3	51.1	21.4211	5.59406	9.3	11.5	11.6	10.8	15.3	12.5	10.9	10.4	108.9	108
F	64	71.5	159	17.3	14.4	14	15.2333	24.8	19.4	15.8	14.4	117.3	115.1	105.2	112.533	489.6	211.8	59.2	61.3	27.2405	3.55787	18.6	10	10.6	13.0667	31.3	18	8.9	8.9	161.2	113.6	108.8	127.867	493.5	200.3	55.7	62.6	49.191	7.33333	19.1	12.3	12.1	14.5	32.1	18.7	9.2	10.1	118	112.9
M	81	70	154	16.7	17.7	18.7	17.7	16.4	16.8	18.8	19.7	99.2	99.9	94.4	97.8333	294.8	178.9	49.8	50.1	13.0319	2.42301	9	13.2	11.9	11.3667	9	9.4	14.8	14.5	98.9	100.2	94.4	97.8333	294.8	165.7	53.1	54.2	16.3311	3.0092	11	15.9	13.6	13.5	10.8	12.1	15.2	14.5	98.5	102
M	67	70	165	17.1	14.4	15.3	15.6	15.6	16.7	13.7	13.8	99.5	105.1	101	101.867	294.7	169.6	56.4	61.3	17.3942	2.93961	9.3	9.1	9.2	9.2	8.6	9.8	10.6	10	101.1	104.3	104	103.133	294.4	80.3	58.2	60.3	22.283	4.28333	10.5	10.9	10.9	10.7667	10.6	10.7	11	11.9	101	103.5
M	52	74.5	172	13.2	13.7	14.3	13.7333	14.6	14.4	18.6	20.5	76.8	85.5	81.1	81.1333	320.7	181.5	60.6	65.4	13.9839	0.76748	9	8.6	9	8.86667	8.5	9.1	14.8	15.9	77.3	84.9	79.6	80.6	323.2	181.1	60.8	64	17.7297	1.04403	8.8	9.5	10	9.43333	9.3	10.1	15	16.4	76.6	85.1
M	77	70	164	12.8	14.5	14.6	13.9667	14.5	13.9	21.9	21.5	105.3	117.8	110	111.033	326.8	171.9	47.9	59.1	12.7352	2.4155	8.7	8.8	8.9	8.8	8.2	7.9	19	19.1	107	117.6	111.3	111.967	324	161.8	48.1	60.8	14.5211	2.67888	9.6	9.4	10.1	9.7	8.1	8.9	18.4	18.3	108.9	116.8
F	47	73	165	14.9	14.3	13.1	14.1	16.7	16.2	24.5	24.6	145.6	143.4	135.6	141.533	417.9	212.1	64.8	83	14.4122	2.3794	13.1	8.3	13.1	11.5	8.5	10	22.3	22.4	151	147	147.6	148.533	409.5	174.2	67.4	71	15.3408	3.46131	14.6	11.1	19.7	15.1333	9.8	11.2	23	22.6	150.4	146.9
F	73	84.6	155.5	15.3	14.8	13.2	14.4333	14.5	12.6	13.2	13.2	111.9	106.6	107.1	108.533	303.5	147.1	48.4	61.4	19.3258	3.57071	8.4	9.1	7.3	8.26667	8.9	7.4	8.2	8.1	111.8	107.7	105.7	108.4	307.2	140.3	50.8	61.8	31.2683	5.75309	9.2	9.8	7.8	8.93333	10.2	8.5	8.3	8.6	112.9	107.4
M	80	76.7	163.5	16.7	18.1	18.4	17.7333	18.8	18.2	38.7	34	128.9	161	129.3	139.733	324.2	184.3	16	21.6	7.96382	3.47451	9.6	10	11.2	10.2667	11.8	12.4	35.3	18.5	128.2	128.3	129.4	128.633	322.9	174.6	10.6	22.3	8.84703	5.74775	11.4	9.9	14	11.7667	12.9	10.6	34.5	26.8	126.5	126.8
F	60	80	164	15.3	16.9	17.5	16.5667	16	17.2	21.1	21.1	101.6	98	99.6	99.7333	326.2	160.7	45.3	48.1	13.3128	2.44708	9.2	9.8	11.1	10.0333	11.1	9.4	17.7	17.9	99.1	98.5	100.8	99.4667	319.4	155.1	42.7	47.5	15.6328	2.90317	10.6	10.8	12.2	11.2	11.8	11	16.6	17.7	98.3	99.2
M	44	79	175	17.3	14.1	14.6	15.3333	15.8	15.9	14.7	13.8	115.5	117.6	119.4	117.5	445	192.2	68.7	64.5	25.5986	3.84058	11.4	8.2	11.1	10.2333	9.5	9.3	9.3	9.4	119.1	115.4	114.3	116.267	444.5	206.3	70.9	60.5	40.172	5.93262	10.9	8.9	12.1	10.6333	9.4	9.7	9.7	9.7	116	113.6
M	63	75.9	157	17.2	22.1	21.5	20.2667	18.1	20.5	19.1	18	105.2	117	122.7	114.967	436.3	231.5	44.3	52.4	20.5236	3.47593	10.9	14.5	13.5	12.9667	10.4	12.4	31.7	27.3	106.3	118.4	124.2	116.3	437.8	230.2	50.4	60.2	12.2208	2.05495	11.5	15.5	14.3	13.7667	11.4	13.7	25.9	22	105.6	118.5
M	65	71.4	166	17.2	17.1	16.5	16.9333	14.9	17.3	20.5	21	117.2	123.8	114.4	118.467	368	178	53.7	68.9	15.3317	2.36032	12.8	9.6	11.5	11.3	8.1	9.9	15.3	15.8	121.2	119.7	115.7	118.867	383.7	173.2	58.5	65.4	21.2549	3.38397	13.5	10.6	12.4	12.1667	10.5	11.1	15.2	15.9	119.6	118.6
M	68	73	164.7	17.5	17	17.7	17.4	17	21.9	17	18.6	115.7	117.2	122.2	118.367	501.1	234.9	46.6	56.9	26.7353	3.30466	12.2	9.5	12.5	11.4	10.4	14.7	12	12.4	118.8	116.6	123.1	119.5	494.2	230.3	44.7	57.3	37.4583	5.01613	13.2	10.9	14	12.7	11.7	15.2	12.3	13	118.1	115.9
F	65	70	151	15.3	15	13.6	14.6333	15.1	16.1	24.9	26.9	122.6	119.5	118.6	120.233	309.5	187	47.2	50.8	10.5341	2.58116	8.2	9.7	10.5	9.46667	9	8.9	19.7	20.3	123.2	123.3	117.7	121.4	311.5	183.9	47.5	52.8	13.401	3.37931	8.7	10	11.8	10.1667	9.3	9.5	19.5	20	123.3	121.1
M	62	77.8	170.5	15.1	15.5	14.7	15.1	16.7	14.4	14.4	15.4	118.5	124.6	117.3	120.133	321	173.7	56.7	70.9	18.3542	3.19697	8.5	9	8.9	8.8	8.6	8.5	10.2	10.2	119.6	123.6	117.7	120.3	320.6	166.8	55.4	68.7	26	5.05882	9.7	10.3	9.7	9.9	10.7	9.3	10.4	11	118.3	124.5
M	62	82.6	159.7	15.8	19.9	20.1	18.6	20.1	17.5	18.3	19.9	119.4	123.4	126.2	123	360.3	197.7	55.7	55.5	16.6448	3.39196	10.3	12.9	13	12.0667	11.5	12.3	12.5	13.3	118.4	123.3	124.7	122.133	363.8	197.1	56.1	56	24.616	4.97243	11.7	14.4	14	13.3667	13.8	13.3	12.6	13.9	118.1	122.7
M	75	80.5	173	15.5	17.3	17.6	16.8	18.4	16.8	15	14.4	105.7	107.8	111.5	108.333	327.9	177.2	61.2	72.2	17.78	2.50926	8.7	11.6	10.4	10.2333	10.9	9.4	9	8.6	106.3	106.6	108.5	107.133	320.8	177.6	61.7	72	28.7889	4.08527	10.4	12.2	12	11.5333	12.3	10.9	10	9.6	105.3	107.3
M	70	84	175	17.6	18.9	19.9	18.8	18.4	17.2	16.2	18.6	96.4	106.1	109.4	103.967	398.1	179.7	46.4	56.2	21.7099	2.5681	10	11.3	11	10.7667	11.9	10	12.3	13.1	95.8	106.6	111.1	104.5	395.2	177.4	48.5	56.3	28.187	3.67939	10.5	13.3	11.7	11.8333	12.9	11.5	12.7	13.3	95.1	105.9
M	78	76.5	166.5	18	16.1	15.7	16.6	17	15.8	16.6	16.7	107.2	116.7	111.4	111.767	447.7	191	50	54.3	23.9578	3.44112	9.1	9.1	9.4	9.2	11.5	9.3	10.1	15.4	109.4	113.5	108.9	110.6	448	184.4	42.6	52.3	40.1386	3.78571	10.5	9.8	10.7	10.3333	11.3	10.8	11.2	15.3	109.9	113.5
M	60	84.5	170.2	20.1	18	19.6	19.2333	15.8	17	15.4	16.1	131	119.6	124.2	124.933	415.2	202.1	57.3	64.2	23.2403	3.77226	11.1	10.5	11.2	10.9333	9.6	11.3	10.4	9.7	127.1	117.3	121.8	122.067	413.8	187.7	52.1	63.4	34.7788	6.04811	12.5	11.6	13.2	12.4333	11.1	12.2	11.8	11	125.6	115.8
M	49	91	170	16	18.7	21.7	18.8	20.4	19.4	18.2	17.3	62.5	71.9	69.3	67.9	352.2	171.5	56.8	62.5	16.2308	0.312139	9.5	12.6	13.7	11.9333	12.3	13.2	11.4	11.4	63.4	74.3	72.2	69.9667	350.2	171.2	55.8	61.5	25.8246	0.74269	10.2	13.5	14.9	12.8667	12.2	11.7	12.2	11.7	62.4	71.7
M	63	77.2	174	16.7	15.2	18.9	16.9333	17.6	15.4	14.9	14.6	151.2	146.8	154	150.667	416.9	202.1	58.9	70.6	24.0268	5.48402	9.9	9.5	11.7	10.3667	9.2	11.3	8.1	7.9	154.7	150.2	157.2	154.033	418.5	203.4	58.6	69.5	44.4321	10.7004	11.2	9.7	12.7	11.2	11.7	9.3	9.2	8.7	155.1	149.5
F	69	80.4	156.6	17.7	19.6	15.2	17.5	16.9	16.3	14.7	15.8	111	106.3	111.8	109.7	421	217.5	59.2	69.7	24.6122	2.53165	11.6	12.3	9.1	11	9.4	9	10	10.8	110.7	106.6	112.3	109.867	422.5	213.6	59.9	68.2	36.26	3.85802	12.1	14	9.7	11.9333	10.9	10.5	10.5	11.5	110.6	106
M	50	88	184	19.1	17.3	14.5	16.9667	18.3	15.9	15.4	13.8	111.6	111.2	104.1	108.967	358.8	187.8	67.6	68.1	18.9091	2.96135	13.7	9	9.5	10.7333	9.4	9.1	8.7	8.8	112.8	110.6	108.8	110.733	357.3	169.9	65.6	71.9	33.5287	4.41288	13.4	11	11.5	11.9667	9.5	10.1	10.2	10	110.5	109.8
M	65	70	160	14.7	14.5	15.6	14.9333	18	16.3	15.4	16	116.8	105.1	100.5	107.467	272.8	154.4	50.9	55.8	14.4091	3.22917	8.7	8.2	9.9	8.93333	9.2	9.8	9.1	8.2	110.4	106.1	100.8	105.767	271.2	161.5	49.1	56.1	24.4066	6.05691	10	9.7	10.5	10.0667	9.8	11	9	8.5	109.5	104.2
M	78	72.6	166.6	17	16.1	17.3	16.8	19.7	15.6	18.3	17.6	110.3	114.2	112.8	112.433	455.2	200.3	43.2	43.7	22.5137	3.9053	9	9.3	10.8	9.7	10.5	9.4	19.6	18.1	110.5	114.6	114	113.033	454.1	199.7	32.5	37.1	21.5102	4.19521	10.8	10.8	11.9	11.1667	12.6	10.5	19.4	17.2	110	114
M	46	76	173	14.6	14.8	17.3	15.5667	15.7	14.4	13.7	14.6	105.5	94.3	98.2	99.3333	320.4	158.8	72.7	64.1	18.0803	2.41324	8.7	9.3	11.7	9.9	10	8.6	9.1	9	106.3	96.2	97.3	99.9333	318.8	160.9	67.8	62.6	27.5824	4.14815	10.2	10	12.5	10.9	10.3	10	10.6	10	105.2	94.7
M	77	71.3	164	16	16.2	15.3	15.8333	16.7	17.3	12.6	15.4	158.4	148.4	151	152.6	554.4	271.7	42	54.6	40.6667	6.36364	11.9	11.7	10.1	11.2333	9	14.7	10.5	8.6	156.8	147.8	149.4	151.333	554	257.4	54.9	58.6	47.5333	10.7829	12.8	14.4	10.8	12.6667	9.1	11.1	11.2	10.1	154	148
M	74	76.1	168	16.2	15.2	19.9	17.1	19.1	18.6	18.1	16.6	91.1	114.7	122.8	109.533	496.2	217.9	53.2	48.6	24.4751	3.67068	9.5	9.2	15.2	11.3	10.1	16.2	15.4	16.2	92.7	112.2	123	109.3	502.2	165.1	49.6	45.8	29.3896	3.91975	10	10.8	16.9	12.5667	11.1	18.1	14.8	15	94.4	112
M	62	79	169	16.7	16.9	16.8	16.8	16.9	16.3	15.1	15.4	124.5	120.7	113.5	119.567	421.5	194.5	55.8	58.6	24.2185	3.95887	17.3	13.9	9.6	13.6	9	11.5	9.2	8.9	138.1	129.8	113.9	127.267	421.2	151.2	54.3	52.5	39.8804	8.40075	14	16.1	10.9	13.6667	10.4	11.7	10.2	8.8	131.9	131.2
F	52	76	166	14.6	14.8	17.6	15.6667	17	19.2	15.2	17.3	133.4	130	132.1	131.833	368.2	206.1	52.7	57	20.7566	4.32563	10.1	8.8	13.7	10.8667	10.6	12	10.3	10.8	130.2	134.8	133.2	132.733	378.3	159.7	51.7	59.6	31.7087	6.7716	12.4	10.7	16.3	13.1333	11.4	13	10.4	11.4	129.8	133.9
M	28	83	173	15.4	16.2	16.6	16.0667	17.4	18.2	14.4	16.1	126.3	134.5	125.7	128.833	133.4	178.3	67.3	75.2	4.59028	3.33126	8.9	10.1	10.9	9.96667	10.1	9.9	8.7	8.8	126.3	133.5	128.8	129.533	333.5	171.9	68.8	75.8	30.4253	6.10606	10.1	10.7	10.8	10.5333	10.9	11.3	9.6	10.5	124.8	133.3
M	54	89	183	18.5	18.6	19.1	18.7333	19.8	18.5	17.2	16.3	117	120	122.7	119.9	382.7	218.6	64	61.7	18.5291	3.57055	10.5	11.6	11.3	11.1333	10.9	11.8	11.6	10.4	117	119.5	122.5	119.667	382.4	218.2	64	63.3	27.4483	5.41987	12.3	12.6	12.7	12.5333	11.2	12.7	12.4	11.1	115.3	119.3
M	55	79	170.3	16.7	15.8	17	16.5	21.1	16.1	15.7	17.2	68.6	69.5	84.7	74.2667	327.1	192.7	59.3	58.5	17.0573	0.916667	9.8	9.3	10.1	9.73333	10.1	14.8	9.1	10.2	71.4	66.8	80.3	72.8333	317.8	179.4	61.7	56.9	28.1429	1.56209	11.1	10.7	11.2	11	10.6	9.7	10.3	11.2	71.5	66.4
F	70	76	150	16.5	17.4	18.6	17.5	17.9	17.6	24.7	25.9	117.4	111.8	117.4	115.533	329.4	205.7	43.7	55.6	11.5668	2.31403	9.5	10.9	10.3	10.2333	9.7	10.1	18.8	20.6	114.3	112.8	118.2	115.1	329.3	188.8	44.6	47.5	15.1436	3.28155	11.8	12.4	12	12.0667	10.9	11.9	17.9	21.1	113.9	111.8
M	68	90	170	18.7	19.4	19.1	19.0667	18.9	17.5	17.7	16.8	112.2	110.9	103.4	108.833	300.8	172.6	61.7	65.9	13.5085	2.55556	11.4	11.7	10.7	11.2667	11.2	11.3	11	10	112.6	108.6	103.1	108.1	302.3	167.6	60.5	66	21.9818	4.21	12.5	12.2	12.2	12.3	13.4	12.9	11.9	11.2	112.8	107.6
M	80	79.6	161.1	17	15.3	18.5	16.9333	17.6	16.6	21.7	21.7	123.2	117.4	123.1	121.233	531.4	252.5	62.5	78.8	21.6083	1.95545	11.3	9.7	13.7	11.5667	9.5	12.4	18.7	17.9	122.1	121.8	125.2	123.033	533.3	247.7	59.7	77.1	25.3262	2.56611	12.8	10.2	16.3	13.1	11.9	14.4	19.1	18.3	123.3	120.7
F	62	86	158	18.7	19.1	18.4	18.7333	16.9	18.6	14.7	15.9	107.6	99.7	105.5	104.267	401	205.4	56.2	72	23.4558	2.02935	11.3	15.2	11.7	12.7333	10.4	10.8	8.7	10.8	104.4	101.5	99.3	101.733	398.9	189.4	52.6	70.6	39.8046	2.88272	11.2	15.5	12	12.9	12.5	12.2	9.5	10.1	102.7	99
M	82	82.4	169	14.5	14.8	15.9	15.0667	19.5	17.5	16.9	21.7	133.4	129.9	133.9	132.4	448.5	224.5	36.3	52.6	24.3905	3.67742	11.5	12.4	9.1	11	9.8	11.1	15.4	15.8	133.8	136.6	135.2	135.2	439.6	209.7	38.5	51.4	26.0455	5.3038	12.5	11.5	9.1	11.0333	10.6	12.6	15	16.2	132.2	135.3
M	61	76	174.2	15.6	15.5	14.7	15.2667	12.4	11.7	10.5	12.4	129.6	129	124.8	127.8	379.4	193.2	63.5	70.4	30.0857	4.62903	11.5	9.9	8.9	10.1	7.9	6.5	7	7.5	132.4	129.3	124.1	128.6	375.6	190.6	58.4	71.3	45.3143	7.64	11.9	11.1	9.9	10.9667	7.1	6.9	7.5	7.7	133.8	128.7
M	74	72	163.8	17.3	15.6	19	17.3	16.1	14.1	15.5	12.5	141.4	141.9	139.1	140.8	401.9	223	63	66.2	21.8645	5.968	17.3	15.6	19	17.3	10.8	9.1	8.4	8.4	141.4	141.9	139.1	140.8	401.9	220.4	57.8	65.4	40.9643	8.97619	9.2	10.1	9.5	9.6	11.9	10.1	8.5	9.9	144.4	141.4
M	48	78	173	16.5	18.3	15.6	16.8	19.2	17.4	15.4	14.6	122.3	134.8	126.1	127.733	383.9	206.5	72.3	62.3	20.2338	4.48174	9.2	9.8	10.1	9.7	10.3	11.3	9.4	10.8	123.8	134.9	124.9	127.867	383.2	198.6	52	62.3	35.234	6.07099	11.5	12.3	10.2	11.3333	10.9	11.7	9.2	11.1	122	134.8
M	65	71	161	13.6	13.8	15.8	14.4	16.7	18	21.5	12.2	143.2	142.8	139.9	141.967	467.2	235.4	78	84.2	18.1023	4.73497	7.9	8.8	9.8	8.83333	10.1	12.3	10.5	8.2	146.2	142.3	138.6	142.367	464.6	226.1	80.6	81.4	36.5714	7.43496	10.8	11.4	13.2	11.8	10.8	11.7	11.5	9.6	148	141.4
M	71	75	170	15.4	13.3	14.4	14.3667	15.1	16.4	13.1	13.3	113.8	117.5	107.4	112.9	420.9	169.2	54.5	61.9	27.9695	3.83459	9.5	10.1	8.8	9.46667	10.5	9.7	8.3	10.2	113.5	114.3	101.4	109.733	417.9	155.1	54.2	63.7	43.8193	4.51307	11.2	11.5	9.5	10.7333	10.8	10.8	7.7	10	113.9	113.9
M	68	83.1	172.3	17.6	20.2	20.5	19.4333	16.7	16.4	17.2	17.2	77.6	108.7	124.1	103.467	377.2	186.4	61.1	66.8	18.3779	2.13178	11.5	12.6	11	11.7	9.6	11.3	10.4	11.3	79.8	108.6	124.4	104.267	375.4	181.5	59	63.6	30.4231	3.59882	12.2	14.3	12.7	13.0667	12.6	13.1	11.1	12.3	77	107.4
M	77	71.3	164	17	19.9	17.1	18	18.2	14.6	20.6	19.1	161.7	163.3	155.8	160.267	459.4	246.4	54.5	52.1	19.6553	5.66318	10.7	12.6	8.5	10.6	10	9.6	14.4	15	164.4	168	150.9	161.1	456.3	206.1	48.9	55.4	28.2917	7.04667	10.7	12.7	9.4	10.9333	11.8	8.9	14.5	15.2	161.8	166.7
M	76	70	163	16.9	15.9	18.8	17.2	18.8	19.1	25.2	26.3	127.8	128.9	120.2	125.633	363	194.9	30.4	39.3	13.1984	3.28264	11.2	10.4	10.2	10.6	10.5	11.6	22.1	23.2	129	129.5	120.7	126.4	365.6	194.1	30.1	38.6	15.181	3.78448	11	9.3	8.9	9.73333	10	10.7	18.7	20.7	129.9	129.4
M	80	75.1	166.5	16.5	18.1	17.6	17.4	18.5	16.2	16.6	14.3	139.7	147.5	145.6	144.267	392	225	15.8	14.3	22.6627	9.08858	10.7	10.4	11.3	10.8	10	11	10.3	10.8	141.1	146.8	146.4	144.767	388.4	223.4	53.1	62.6	32.5534	7.60802	9.9	9.7	10.8	10.1333	9.3	11.1	9.7	10.6	140.2	147.6
[truncated: 10 more columns]
