# Supplementary material for: Feasibility of thin-slice abdominal CT in overweight patients using a vendor neutral image-based denoising algorithm: Assessment of image noise, contrast, and quality
Source: PLoS One. 2019 Dec 17;14(12):e0226521. doi: 10.1371/journal.pone.0226521 (PMC6917298; doi:10.1371/journal.pone.0226521)
Supplement: S2 Table — (XLSX) [file pone.0226521.s002.xlsx]

## Sheet: NPS FBP average
Noise power spectrum
FBP average data
Spatial frequency (mm-1)	50mA	100mA	150mA	200mA	250mA	300mA	400mA	500mA
0.05	379.895	186.538	129.755	98.6592	76.3703	68.1059	49.8599	43.8759
0.1	646.941	314.565	212.341	153.485	124.32	102.459	77.355	64.4298
0.15	824.134	407.608	273.82	202.283	159.868	135.576	98.7515	81.5677
0.2	911.337	439.848	290.548	218.049	177.266	148.03	106.306	88.3051
0.25	916.658	439.091	289.033	217.661	172.807	143.548	105.836	85.4041
0.3	875.607	418.597	274.997	204.885	164.766	134.643	99.1972	80.9791
0.35	786.781	384.947	251.505	186.354	148.433	123.019	89.9433	72.6766
0.4	698.677	339.715	224.24	165.158	131.074	108.946	78.9616	64.8089
0.45	614.146	296.562	192.211	144.99	114.83	96.025	68.6372	56.1502
0.5	538.616	256.824	168.416	124.621	98.7705	82.13	59.7574	47.9561
0.55	457.492	220.394	144.455	107.192	85.1967	70.564	51.292	41.4204
0.6	388.923	187.632	121.944	90.7892	72.6113	60.1666	43.106	35.2466
0.65	332.955	158.844	103.417	77.5017	61.362	51.471	36.7274	29.7712
0.7	281.799	134.329	88.1953	65.415	52.2263	43.1408	31.1614	25.3943
0.75	241.245	115.062	75.4904	55.6525	44.2069	36.8516	26.5655	21.531
0.8	211.628	101.314	66.2931	49.0429	39.3508	32.3741	23.442	19.0677

## Sheet: NPS FBP+NRS average
Noise power spectrum
FBP+NRS average data
Spatial frequency (mm-1)	50mA	100mA	150mA	200mA	250mA	300mA	400mA	500mA
0.05	290.407	143.221	101.308	76.9846	59.0987	53.1792	39.2755	34.5993
0.1	325.394	158.562	104.792	76.978	61.8259	51.1629	38.8245	32.3878
0.15	309.515	152.185	103.63	76.135	60.4758	51.7751	37.3857	30.9776
0.2	319.635	155.496	103.582	78.4831	63.5289	53.7514	38.6955	31.8432
0.25	327.805	157.489	105.376	79.5339	63.2601	52.4024	38.6549	31.3186
0.3	288.549	139.526	92.1783	68.8958	55.4347	45.3198	33.5078	27.2587
0.35	227.668	112.354	73.9487	54.7046	43.9886	36.3181	26.6877	21.553
0.4	185.747	90.9313	60.5582	44.6632	35.5979	29.6188	21.4657	17.622
0.45	155.476	75.5866	49.2206	37.3533	29.6261	24.8446	17.8155	14.5768
0.5	130.76	62.7244	41.3633	30.7225	24.3986	20.3609	14.8149	11.8906
0.55	104.01	50.385	33.2813	24.7851	19.776	16.3733	11.922	9.6374
0.6	82.5894	40.049	26.1585	19.5517	15.6751	13.0387	9.34987	7.66083
0.65	67.8335	32.4634	21.2621	16.0128	12.7009	10.6663	7.6392	6.20073
0.7	57.1761	27.3242	18.0156	13.41	10.7063	8.8805	6.439	5.25593
0.75	48.6309	23.267	15.2819	11.3159	9.0144	7.5498	5.45123	4.42353
0.8	41.6527	19.9148	13.0341	9.70047	7.77213	6.4316	4.66677	3.8135

## Sheet: NPS hybrid IR average
Noise power spectrum
hybrid IR average data
Spatial frequency (mm-1)	50mA	100mA	150mA	200mA	250mA	300mA	400mA	500mA
0.05	350.953	181.04	124.871	96.2948	74.068	65.9272	48.0458	42.6668
0.1	574.683	294.224	201.014	148.794	120.18	99.1753	74.7901	62.0797
0.15	689.54	362.942	249.297	188.603	149.669	126.705	92.4431	76.213
0.2	694.432	364.42	249.166	196.009	159.008	132.524	95.2074	78.825
0.25	619.774	333.71	230.659	185.832	147.445	122.584	90.0076	72.4061
0.3	515.457	287.891	202.318	165.266	132.643	108.403	79.5063	64.5622
0.35	393.156	236.068	168.223	140.985	111.949	92.8153	67.5081	54.2226
0.4	289.931	183.852	135.664	116.459	92.121	76.4371	55.0659	44.8077
0.45	208.112	140.186	104.219	94.6383	74.7456	62.4348	44.2741	35.8216
0.5	147.21	105.466	81.437	75.1011	59.2111	49.1711	35.459	28.0634
0.55	100.092	78.4411	62.2936	59.383	47.0185	38.8064	27.9143	22.2153
0.6	68.6014	58.3178	47.2378	46.481	36.9203	30.5581	21.6294	17.4581
0.65	48.1291	43.6499	36.1843	36.8001	29.0339	24.243	17.0382	13.5861
0.7	34.2661	33.2903	28.3607	29.1696	23.1578	19.1033	13.5477	10.8717
0.75	25.6578	26.2351	22.7376	23.5593	18.6125	15.4477	10.9836	8.72303
0.8	20.6033	21.9444	19.0896	20.0442	15.9925	13.096	9.33	7.43857

## Sheet: NPS hybrid IR+NRS average
hybrid IR+NRS average data
Spatial frequency (mm-1)	50mA	100mA	150mA	200mA	250mA	300mA	400mA	500mA
0.05	279.368	138.065	97.0569	74.6412	56.4909	51.7508	38.7566	33.8246
0.1	305.283	153.008	102.389	75.327	60.7274	50.0031	39.0226	31.2091
0.15	278.614	139.705	95.1981	72.1007	57.5344	48.6857	36.2306	29.2726
0.2	256.171	130.004	89.4387	71.3715	57.977	49.4212	35.802	28.5807
0.25	235.241	122.08	84.2765	68.4703	54.7248	44.9537	33.9637	26.9342
0.3	178.23	98.1913	68.7257	56.1021	45.0421	37.115	27.8392	21.7608
0.35	119.427	70.3914	49.7734	41.8195	33.459	27.4173	20.4829	16.1427
0.4	81.4958	50.3149	37.0863	31.5569	25.0808	20.9361	15.4843	12.1877
0.45	55.2288	36.102	26.6405	24.6506	19.361	16.3413	11.8059	9.3058
0.5	37.3858	26.0127	19.9787	18.4765	14.6445	12.1182	8.9798	6.91015
0.55	23.6123	18.1169	14.3525	13.689	10.7835	8.99155	6.6665	5.15185
0.6	15.0423	12.4582	10.0704	9.98895	7.8854	6.56075	4.7684	3.7654
0.65	10.0843	8.9147	7.3377	7.48085	5.9676	4.99875	3.5977	2.84935
0.7	7.14775	6.73655	5.7344	5.91335	4.7022	3.9239	2.85455	2.23665
0.75	5.29275	5.28085	4.5758	4.7375	3.76205	3.1366	2.3121	1.8029
0.8	4.18315	4.28005	3.6804	3.92205	3.1323	2.5766	1.90295	1.4936

## Sheet: MTF 100HU
MTF average data (100HU)
Spatial frequency (mm-1)	FBP	FBP+NRS	Hybrid IR	Hybrid IR+NRS
0	1	1	1	1
0.05	0.984	0.974	0.977	0.966
0.1	0.938	0.902	0.912	0.873
0.15	0.867	0.797	0.813	0.743
0.2	0.776	0.675	0.693	0.601
0.25	0.673	0.553	0.566	0.471
0.3	0.567	0.445	0.444	0.365
0.35	0.464	0.357	0.336	0.285
0.4	0.371	0.29	0.249	0.227
0.45	0.291	0.24	0.182	0.183
0.5	0.227	0.2	0.133	0.147
0.55	0.177	0.166	0.099	0.115
0.6	0.14	0.134	0.075	0.088
0.65	0.112	0.105	0.055	0.065
0.7	0.091	0.08	0.039	0.047
0.75	0.072	0.06	0.026	0.034
0.8	0.056	0.046	0.016	0.025
0.85	0.041	0.038	0.011	0.018
0.9	0.029	0.034	0.012	0.012
0.95	0.022	0.031	0.015	0.01
1	0.017	0.027	0.016	0.014
1.05	0.014	0.021	0.014	0.019
1.1	0.013	0.015	0.01	0.021
1.15	0.017	0.013	0.006	0.02
1.2	0.022	0.016	0.006	0.015
1.25	0.027	0.023	0.015	0.011
1.3	0.032	0.03	0.028	0.013
1.35	0.042	0.036	0.04	0.026
1.4	0.051	0.04	0.045	0.038
1.45	0.053	0.037	0.041	0.041
1.5	0.046	0.029	0.03	0.031

## Sheet: MTF 340HU
MTF average data (340HU)
Spatial frequency (mm-1)	FBP	FBP+NRS	Hybrid IR	Hybrid IR+NRS
0	1	1	1	1
0.05	0.981	0.978	0.976	0.974
0.1	0.928	0.915	0.91	0.901
0.15	0.847	0.824	0.811	0.796
0.2	0.748	0.719	0.693	0.677
0.25	0.641	0.615	0.572	0.562
0.3	0.536	0.52	0.458	0.459
0.35	0.441	0.439	0.361	0.373
0.4	0.358	0.368	0.282	0.301
0.45	0.29	0.306	0.219	0.239
0.5	0.234	0.249	0.17	0.184
0.55	0.187	0.196	0.131	0.137
0.6	0.148	0.15	0.099	0.1
0.65	0.114	0.113	0.073	0.073
0.7	0.086	0.085	0.053	0.055
0.75	0.062	0.066	0.04	0.043
0.8	0.044	0.051	0.031	0.034
0.85	0.031	0.037	0.025	0.024
0.9	0.022	0.026	0.02	0.016
0.95	0.016	0.019	0.017	0.015
1	0.012	0.019	0.017	0.016
1.05	0.013	0.018	0.017	0.015
1.1	0.016	0.012	0.015	0.007
1.15	0.02	0.01	0.012	0.005
1.2	0.023	0.021	0.021	0.02
1.25	0.031	0.03	0.033	0.034
1.3	0.036	0.031	0.035	0.036
1.35	0.036	0.029	0.028	0.028
1.4	0.03	0.024	0.019	0.019
1.45	0.018	0.019	0.012	0.012
1.5	0.008	0.014	0.009	0.009
